# Supplementary material for: PRV gD-Based DNA Vaccine Candidates Adjuvanted with cGAS, UniSTING, or IFN-α Enhance Protective Immunity
Source: Pathogens. 2025 Oct 11;14(10):1026. doi: 10.3390/pathogens14101026 (PMC12567548; doi:10.3390/pathogens14101026)
Supplement: Supplementary file 1 [file pathogens-14-01026-s001.zip]

Archive with 1 entries (1 files):
- pathogens-3835664-supplementary.pdf
